# Supplementary material for: Type and capacity of glucose transport influences succinate yield in two-stage cultivations
Source: Microb Cell Fact. 2018 Aug 28;17:132. doi: 10.1186/s12934-018-0980-1 (PMC6112142; doi:10.1186/s12934-018-0980-1)
Supplement: Supplementary file 2 — Additional file 2. Model structure and FBA results for the different strains. [file 12934_2018_980_MOESM2_ESM.xls]

## Sheet: Overview
Sheehtname		Content
Reactions		constains a list of all reactions of the model; This is essentially the ecoli_core_model expanded with the reactions for formatehydrogenlyase (FHL), formate dehydrgenase (FDH), pyruvtea oxidase (POX) and glucoseuptake through the glucosefaciliator (Glf)
Metabolites		constains a list of all metabolites of the model
Theoretical Optima		constains flux simulations corresponding to the theoretical optima discussed in the text
MG1655		contains flux estimate of wildtype strain
KBM151101		contains flux estimate of KBM151101 (MG1655 ∆ack-pta ∆adhE ∆ldhA ∆lacI)
SB2		contains flux estimate of SB2 (MG1655 ∆ack-pta ∆adhE ∆ldhA ∆lacI ∆ptsG)
SB2 pck		contains flux estimate of SB2 (MG1655 ∆ack-pta ∆adhE ∆ldhA ∆lacI ∆ptsG) transformed with pRR48pckA overexpressing PckA from E. coli
SB2 ppc		contains flux estimate of SB2 (MG1655 ∆ack-pta ∆adhE ∆ldhA ∆lacI ∆ptsG) transformed with pEcPpc overexpressing Ppc from E. coli
KBM1673		contains flux estimate of KBM1673( MG1655 ΔackA-pta ΔadhE ΔldhA ΔlacI-A ΔptsG attphi80::pAH162_scrKp_glfZ.mobilis )
KBM1673 pck		contains flux estimate ofKBM1673( MG1655 ΔackA-pta ΔadhE ΔldhA ΔlacI-A ΔptsG attphi80::pAH162_scrKp_glfZ.mobilis ) transformed with pRR48pckA overexpressing PckA from E. coli
KBM1673 ppc		contains flux estimate ofKBM1673( MG1655 ΔackA-pta ΔadhE ΔldhA ΔlacI-A ΔptsG attphi80::pAH162_scrKp_glfZ.mobilis ) transformed with pEcPpc overexpressing Ppc from E. coli
Units :
all fluxes are given in mmol/gTM/h

## Sheet: Reactions
Rxn name	Rxn description	Formula	Gene-reaction association	Genes	Proteins	Subsystem	Reversible	LB	UB
ACALD	acetaldehyde dehydrogenase (acetylating)	acald[c] + coa[c] + nad[c] <=> accoa[c] + h[c] + nadh[c]	(b0351) or (b1241)	b0351 b1241		Pyruvate Metabolism	1	0	0
ACALDt	acetaldehyde reversible transport	acald[e] <=> acald[c]	(s0001)	s0001		Transport, Extracellular	1	-1000	1000
ACKr	acetate kinase	ac[c] + atp[c] <=> actp[c] + adp[c]	(b2296) or (b1849) or (b3115)	b1849 b2296 b3115		Pyruvate Metabolism	1	0	0
ACONTa	aconitase (half-reaction A, Citrate hydro-lyase)	cit[c] <=> acon-C[c] + h2o[c]	(b0118) or (b1276)	b0118 b1276		Citric Acid Cycle	1	-1000	1000
ACONTb	aconitase (half-reaction B, Isocitrate hydro-lyase)	acon-C[c] + h2o[c] <=> icit[c]	(b0118) or (b1276)	b0118 b1276		Citric Acid Cycle	1	-1000	1000
ACt2r	acetate reversible transport via proton symport	ac[e] + h[e] <=> ac[c] + h[c]				Transport, Extracellular	1	-1000	1000
ADK1	adenylate kinase	amp[c] + atp[c] <=> 2 adp[c]	(b0474)	b0474		Oxidative Phosphorylation	1	-1000	1000
AKGDH	2-Oxogluterate dehydrogenase	akg[c] + coa[c] + nad[c] -> co2[c] + nadh[c] + succoa[c]	(b0727) and (b0116) and (b0726)	b0116 b0726 b0727		Citric Acid Cycle	0	0	1000
AKGt2r	2-oxoglutarate reversible transport via symport	akg[e] + h[e] <=> akg[c] + h[c]	(b2587)	b2587		Transport, Extracellular	1	-1000	1000
ALCD2x	alcohol dehydrogenase (ethanol)	etoh[c] + nad[c] <=> acald[c] + h[c] + nadh[c]	(b0356) or (b1241) or (b1478)	b0356 b1241 b1478		Pyruvate Metabolism	1	-1000	1000
ATPM	ATP maintenance requirement	atp[c] + h2o[c] -> adp[c] + h[c] + pi[c]				Oxidative Phosphorylation	0	0	1000
ATPS4r	ATP synthase (four protons for one ATP)	adp[c] + 4 h[e] + pi[c] <=> atp[c] + h2o[c] + 3 h[c]	(b3739) and (b3737 and b3736 and b3738) and (b3735 and b3734 and b3732 and b3733 and b3731) or (b3737 and b3736 and b3738) and (b3735 and b3734 and b3732 and b3733 and b3731)	b3731 b3732 b3733 b3734 b3735 b3736 b3737 b3738 b3739		Oxidative Phosphorylation	1	-1000	1000
Biomass_Ecoli_core_N(w/GAM)-Nmet2	core E. coli biomass equation (Neidhardt Based with GAM, N metabolism)	1.496 3pg[c] + 3.7478 accoa[c] + 59.81 atp[c] + 0.361 e4p[c] + 0.0709 f6p[c] + 0.129 g3p[c] + 0.205 g6p[c] + 0.2557 gln-L[c] + 4.9414 glu-L[c] + 59.81 h2o[c] + 3.547 nad[c] + 13.0279 nadph[c] + 1.7867 oaa[c] + 0.5191 pep[c] + 2.8328 pyr[c] + 0.8977 r5p[c] -> 59.81 adp[c] + 4.1182 akg[c] + 3.7478 coa[c] + 59.81 h[c] + 3.547 nadh[c] + 13.0279 nadp[c] + 59.81 pi[c]					0	0	1000
CO2t	CO2 transporter via diffusion	co2[e] <=> co2[c]	(s0001)	s0001		Transport, Extracellular	1	-1000	1000
CS	citrate synthase	accoa[c] + h2o[c] + oaa[c] -> cit[c] + coa[c] + h[c]	(b0720)	b0720		Citric Acid Cycle	0	0	1000
CYTBD	cytochrome oxidase bd (ubiquinol-8: 2 protons)	2 h[c] + 0.5 o2[c] + q8h2[c] -> h2o[c] + 2 h[e] + q8[c]	(b0979 and b0978) or (b0733 and b0734)	b0733 b0734 b0978 b0979		Oxidative Phosphorylation	0	0	1000
D-LACt2	D-lactate transport via proton symport	h[e] + lac-D[e] <=> h[c] + lac-D[c]	(b2975) or (b3603)	b2975 b3603		Transport, Extracellular	1	-1000	1000
ENO	enolase	2pg[c] <=> h2o[c] + pep[c]	(b2779)	b2779		Glycolysis/Gluconeogenesis	1	-1000	1000
ETOHt2r	ethanol reversible transport via proton symport	etoh[e] + h[e] <=> etoh[c] + h[c]				Transport, Extracellular	1	-1000	1000
EX_ac(e)	Acetate exchange	ac[e] <=>					1	0	1000
EX_acald(e)	Acetaldehyde exchange	acald[e] <=>					1	0	1000
EX_akg(e)	2-Oxoglutarate exchange	akg[e] <=>					1	0	1000
EX_co2(e)	CO2 exchange	co2[e] <=>					1	-1000	1000
EX_etoh(e)	Ethanol exchange	etoh[e] <=>					1	0	1000
EX_for(e)	Formate exchange	for[e] <=>					1	0	1000
EX_fru(e)	D-Fructose exchange	fru[e] <=>					1	0	1000
EX_fum(e)	Fumarate exchange	fum[e] <=>					1	0	1000
EX_glc(e)	D-Glucose exchange	glc-D[e] <=>					1	-1	1000
EX_gln-L(e)	L-Glutamine exchange	gln-L[e] <=>					1	0	1000
EX_glu-L(e)	L-Glutamate exchange	glu-L[e] <=>					1	0	1000
EX_h2o(e)	H2O exchange	h2o[e] <=>					1	-1000	1000
EX_h(e)	H+ exchange	h[e] <=>					1	-1000	1000
EX_lac-D(e)	D-lactate exchange	lac-D[e] <=>					1	0	1000
EX_mal-L(e)	L-Malate exchange	mal-L[e] <=>					1	0	1000
EX_nh4(e)	Ammonia exchange	nh4[e] <=>					1	-1000	1000
EX_o2(e)	O2 exchange	o2[e] <=>					1	0	1000
EX_pi(e)	Phosphate exchange	pi[e] <=>					1	-1000	1000
EX_pyr(e)	Pyruvate exchange	pyr[e] <=>					1	0	1000
EX_succ(e)	Succinate exchange	succ[e] <=>					1	0	1000
FBA	fructose-bisphosphate aldolase	fdp[c] <=> dhap[c] + g3p[c]	(b2925) or (b1773) or (b2097)	b1773 b2097 b2925		Glycolysis/Gluconeogenesis	1	-1000	1000
FBP	fructose-bisphosphatase	fdp[c] + h2o[c] -> f6p[c] + pi[c]	(b4232) or (b3925)	b3925 b4232		Glycolysis/Gluconeogenesis	0	0	1000
FORt2	formate transport in via proton symport	for[e] + h[e] -> for[c] + h[c]	(b0904) or (b2492)	b0904 b2492		Transport, Extracellular	0	0	1000
FORti	formate transport via diffusion	for[c] -> for[e]	(b0904) or (b2492)	b0904 b2492		Transport, Extracellular	0	0	1000
FRD7	fumarate reductase	fum[c] + q8h2[c] -> q8[c] + succ[c]	(b4151 and b4153 and b4154 and b4152)	b4151 b4152 b4153 b4154		Oxidative Phosphorylation	0	0	1000
FRUpts2	Fructose transport via PEP:Pyr PTS (f6p generating)	fru[e] + pep[c] -> f6p[c] + pyr[c]	(b2415) and (b2416) and (b1818) and (b1817) and (b1819)	b1817 b1818 b1819 b2415 b2416		Transport, Extracellular	0	0	1000
FUM	fumarase	fum[c] + h2o[c] <=> mal-L[c]	(b1612) or (b1611) or (b4122)	b1611 b1612 b4122		Citric Acid Cycle	1	-1000	1000
FUMt2_2	Fumarate transport via proton symport (2 H)	fum[e] + 2 h[e] -> fum[c] + 2 h[c]	(b3528)	b3528		Transport, Extracellular	0	0	1000
G6PDH2r	glucose 6-phosphate dehydrogenase	g6p[c] + nadp[c] <=> 6pgl[c] + h[c] + nadph[c]	(b1852)	b1852		Pentose Phosphate Pathway	1	-1000	1000
GAPD	glyceraldehyde-3-phosphate dehydrogenase	g3p[c] + nad[c] + pi[c] <=> 13dpg[c] + h[c] + nadh[c]	(b1779)	b1779		Glycolysis/Gluconeogenesis	1	-1000	1000
GLCpts	D-glucose transport via PEP:Pyr PTS	glc-D[e] + pep[c] -> g6p[c] + pyr[c]	(b2415) and (b1621) and (b2417) and (b2416) or (b2415) and (b2416) and (b1818) and (b1819) and (b1817) or (b2415) and (b2417) and (b2416) and (b1101)	b1101 b1621 b1817 b1818 b1819 b2415 b2416 b2417		Transport, Extracellular	0	0	1000
GLNS	glutamine synthetase	atp[c] + glu-L[c] + nh4[c] -> adp[c] + gln-L[c] + h[c] + pi[c]	(b3870) or (b1297)	b1297 b3870		Glutamate Metabolism	0	0	1000
GLNabc	L-glutamine transport via ABC system	atp[c] + gln-L[e] + h2o[c] -> adp[c] + gln-L[c] + h[c] + pi[c]	(b0811) and (b0810) and (b0809)	b0809 b0810 b0811		Transport, Extracellular	0	0	1000
GLUDy	glutamate dehydrogenase (NADP)	glu-L[c] + h2o[c] + nadp[c] <=> akg[c] + h[c] + nadph[c] + nh4[c]	(b1761)	b1761		Glutamate Metabolism	1	-1000	1000
GLUN	glutaminase	gln-L[c] + h2o[c] -> glu-L[c] + nh4[c]	(b1812) or (b1524) or (b0485)	b0485 b1524 b1812		Glutamate Metabolism	0	0	1000
GLUSy	glutamate synthase (NADPH)	akg[c] + gln-L[c] + h[c] + nadph[c] -> 2 glu-L[c] + nadp[c]	(b3212 and b3213)	b3212 b3213		Glutamate Metabolism	0	0	1000
GLUt2r	L-glutamate transport via proton symport, reversible	glu-L[e] + h[e] <=> glu-L[c] + h[c]	(b4077)	b4077		Transport, Extracellular	1	-1000	1000
GND	phosphogluconate dehydrogenase	6pgc[c] + nadp[c] -> co2[c] + nadph[c] + ru5p-D[c]	(b2029)	b2029		Pentose Phosphate Pathway	0	0	1000
H2Ot	H2O transport via diffusion	h2o[e] <=> h2o[c]	(b0875)	b0875		Transport, Extracellular	1	-1000	1000
ICDHyr	isocitrate dehydrogenase (NADP)	icit[c] + nadp[c] <=> akg[c] + co2[c] + nadph[c]	(b1136)	b1136		Citric Acid Cycle	1	-1000	1000
ICL	Isocitrate lyase	icit[c] -> glx[c] + succ[c]	(b4015)	b4015		Anaplerotic reactions	0	0	1000
LDH_D	D-lactate dehydrogenase	lac-D[c] + nad[c] <=> h[c] + nadh[c] + pyr[c]	(b1380) or (b2133)	b1380 b2133		Pyruvate Metabolism	1	0	1000
MALS	malate synthase	accoa[c] + glx[c] + h2o[c] -> coa[c] + h[c] + mal-L[c]	(b2976) or (b4014)	b2976 b4014		Anaplerotic reactions	0	0	1000
MALt2_2	Malate transport via proton symport (2 H)	2 h[e] + mal-L[e] -> 2 h[c] + mal-L[c]	(b3528)	b3528		Transport, Extracellular	0	0	1000
MDH	malate dehydrogenase	mal-L[c] + nad[c] <=> h[c] + nadh[c] + oaa[c]	(b3236)	b3236		Citric Acid Cycle	1	-1000	1000
ME1	malic enzyme (NAD)	mal-L[c] + nad[c] -> co2[c] + nadh[c] + pyr[c]	(b1479)	b1479		Anaplerotic reactions	0	0	1000
ME2	malic enzyme (NADP)	mal-L[c] + nadp[c] -> co2[c] + nadph[c] + pyr[c]	(b2463)	b2463		Anaplerotic reactions	0	0	1000
NADH16	NADH dehydrogenase (ubiquinone-8 & 3 protons)	4 h[c] + nadh[c] + q8[c] -> 3 h[e] + nad[c] + q8h2[c]	(b2285 and b2284 and b2281 and b2287 and b2276 and b2288 and b2283 and b2282 and b2286 and b2277 and b2278 and b2280 and b2279)	b2276 b2277 b2278 b2279 b2280 b2281 b2282 b2283 b2284 b2285 b2286 b2287 b2288		Oxidative Phosphorylation	0	0	1000
NADTRHD	NAD transhydrogenase	nad[c] + nadph[c] -> nadh[c] + nadp[c]	(b1602 and b1603) or (b3962)	b1602 b1603 b3962		Oxidative Phosphorylation	0	0	1000
NH4t	ammonia reversible transport	nh4[e] <=> nh4[c]	(b0451)	b0451		Inorganic Ion Transport and Metabolism	1	-1000	1000
O2t	o2 transport (diffusion)	o2[e] <=> o2[c]	(s0001)	s0001		Transport, Extracellular	1	-1000	1000
PDH	pyruvate dehydrogenase	coa[c] + nad[c] + pyr[c] -> accoa[c] + co2[c] + nadh[c]	(b0114) and (b0116) and (b0115)	b0114 b0115 b0116		Glycolysis/Gluconeogenesis	0	0	0
PFK	phosphofructokinase	atp[c] + f6p[c] -> adp[c] + fdp[c] + h[c]	(b3916) or (b1723)	b1723 b3916		Glycolysis/Gluconeogenesis	0	0	1000
PFL	pyruvate formate lyase	coa[c] + pyr[c] -> accoa[c] + for[c]	(b3951 and b3952) or (b2579) and (b0902 and b0903) or (b0902 and b3114) or (b0902 and b0903)	b0902 b0903 b2579 b3114 b3951 b3952		Pyruvate Metabolism	0	0	1000
PGI	glucose-6-phosphate isomerase	g6p[c] <=> f6p[c]	(b4025)	b4025		Glycolysis/Gluconeogenesis	1	-1000	1000
PGK	phosphoglycerate kinase	3pg[c] + atp[c] <=> 13dpg[c] + adp[c]	(b2926)	b2926		Glycolysis/Gluconeogenesis	1	-1000	1000
PGL	6-phosphogluconolactonase	6pgl[c] + h2o[c] -> 6pgc[c] + h[c]	(b0767)	b0767		Pentose Phosphate Pathway	0	0	1000
PGM	phosphoglycerate mutase	2pg[c] <=> 3pg[c]	(b4395) or (b3612) or (b0755)	b0755 b3612 b4395		Glycolysis/Gluconeogenesis	1	-1000	1000
PIt2r	phosphate reversible transport via symport	h[e] + pi[e] <=> h[c] + pi[c]	(b2987) or (b3493)	b2987 b3493		Inorganic Ion Transport and Metabolism	1	-1000	1000
PPC	phosphoenolpyruvate carboxylase	co2[c] + h2o[c] + pep[c] -> h[c] + oaa[c] + pi[c]	(b3956)	b3956		Anaplerotic reactions	0	0	1000
PPCK	phosphoenolpyruvate carboxykinase	atp[c] + oaa[c] -> adp[c] + co2[c] + pep[c]	(b3403)	b3403		Anaplerotic reactions	0	-1000	0
PPS	phosphoenolpyruvate synthase	atp[c] + h2o[c] + pyr[c] -> amp[c] + 2 h[c] + pep[c] + pi[c]	(b1702)	b1702		Glycolysis/Gluconeogenesis	0	0	0
PTAr	phosphotransacetylase	accoa[c] + pi[c] <=> actp[c] + coa[c]	(b2297) or (b2458)	b2297 b2458		Pyruvate Metabolism	1	0	1000
PYK	pyruvate kinase	adp[c] + h[c] + pep[c] -> atp[c] + pyr[c]	(b1854) or (b1676)	b1676 b1854		Glycolysis/Gluconeogenesis	0	0	1000
PYRt2r	pyruvate reversible transport via proton symport	h[e] + pyr[e] <=> h[c] + pyr[c]				Transport, Extracellular	1	-1000	1000
RPE	ribulose 5-phosphate 3-epimerase	ru5p-D[c] <=> xu5p-D[c]	(b3386) or (b4301)	b3386 b4301		Pentose Phosphate Pathway	1	-1000	1000
RPI	ribose-5-phosphate isomerase	r5p[c] <=> ru5p-D[c]	(b2914) or (b4090)	b2914 b4090		Pentose Phosphate Pathway	1	-1000	1000
SUCCt2_2	succinate transport via proton symport (2 H)	2 h[e] + succ[e] -> 2 h[c] + succ[c]	(b3528)	b3528		Transport, Extracellular	0	0	1000
SUCCt3	succinate transport out via proton antiport	h[e] + succ[c] -> h[c] + succ[e]				Transport, Extracellular	0	0	1000
SUCDi	succinate dehydrogenase (irreversible)	q8[c] + succ[c] -> fum[c] + q8h2[c]	(b0722 and b0721 and b0723 and b0724)	b0721 b0722 b0723 b0724		Oxidative Phosphorylation	0	0	0
SUCOAS	succinyl-CoA synthetase (ADP-forming)	atp[c] + coa[c] + succ[c] <=> adp[c] + pi[c] + succoa[c]	(b0728 and b0729)	b0728 b0729		Citric Acid Cycle	1	-1000	1000
TALA	transaldolase	g3p[c] + s7p[c] <=> e4p[c] + f6p[c]	(b0008) or (b2464)	b0008 b2464		Pentose Phosphate Pathway	1	-1000	1000
THD2	NAD(P) transhydrogenase	2 h[e] + nadh[c] + nadp[c] -> 2 h[c] + nad[c] + nadph[c]	(b1602 and b1603)	b1602 b1603		Oxidative Phosphorylation	0	0	1000
TKT1	transketolase	r5p[c] + xu5p-D[c] <=> g3p[c] + s7p[c]	(b2935) or (b2465)	b2465 b2935		Pentose Phosphate Pathway	1	-1000	1000
TKT2	transketolase	e4p[c] + xu5p-D[c] <=> f6p[c] + g3p[c]	(b2935) or (b2465)	b2465 b2935		Pentose Phosphate Pathway	1	-1000	1000
TPI	triose-phosphate isomerase	dhap[c] <=> g3p[c]	(b3919)	b3919		Glycolysis/Gluconeogenesis	1	-1000	1000
FDH	FDH	for[e] + 2 h[c] + q8[c] -> co2[e] + h[e] + q8h2[c]	((b3892 and b3893 and b3894) or (b1474 and b1475 and b1476))	b3892 b3893 b3894 b1474 b1475 b1476			0	0	1000
FHL	FHL	for[c] + h[c] -> co2[c] + h2[c]	((b4079 and (b2481 and b2482 and b2483 and b2484 and b2485 and b2486 and b2487 and b2488 and b2489 and b2490)) or (b4079 and (b2719 and b2720 and b2721 and b2722 and b2723 and b2724)))				0	0	1000
EX_h2	EX_h2	h2[c] ->					0	0	1000
Glf	Glf	glc-D[e] -> glc-D[c]	b2943				0	0	3
Hexokinase	Hexokinase	atp[c] + glc-D[c] -> adp[c] + g6p[c] + h[c]	b2388				0	0	3
makeRedoxbalance	makeRedoxbalance	nad[c] <=> nadh[c]					1	0	0
POX	POX	pyr[c] + q8[c] -> ac[c] + co2[c] + q8h2[c]					0	0	1000

## Sheet: Metabolites
Metabolite name	Metabolite description	Metabolite charged formula	Metabolite charge
13dpg[c]	3-Phospho-D-glyceroyl phosphate	C3H4O10P2	-4
2pg[c]	D-Glycerate 2-phosphate	C3H4O7P	-3
3pg[c]	3-Phospho-D-glycerate	C3H4O7P	-3
6pgc[c]	6-Phospho-D-gluconate	C6H10O10P	-3
6pgl[c]	6-phospho-D-glucono-1,5-lactone	C6H9O9P	-2
ac[c]	Acetate	C2H3O2	-1
ac[e]	Acetate	C2H3O2	-1
acald[c]	Acetaldehyde	C2H4O	0
acald[e]	Acetaldehyde	C2H4O	0
accoa[c]	Acetyl-CoA	C23H34N7O17P3S	-4
acon-C[c]	cis-Aconitate	C6H3O6	-3
actp[c]	Acetyl phosphate	C2H3O5P	-2
adp[c]	ADP	C10H12N5O10P2	-3
akg[c]	2-Oxoglutarate	C5H4O5	-2
akg[e]	2-Oxoglutarate	C5H4O5	-2
amp[c]	AMP	C10H12N5O7P	-2
atp[c]	ATP	C10H12N5O13P3	-4
cit[c]	Citrate	C6H5O7	-3
co2[c]	CO2	CO2	0
co2[e]	CO2	CO2	0
coa[c]	Coenzyme A	C21H32N7O16P3S	-4
dhap[c]	Dihydroxyacetone phosphate	C3H5O6P	-2
e4p[c]	D-Erythrose 4-phosphate	C4H7O7P	-2
etoh[c]	Ethanol	C2H6O	0
etoh[e]	Ethanol	C2H6O	0
f6p[c]	D-Fructose 6-phosphate	C6H11O9P	-2
fdp[c]	D-Fructose 1,6-bisphosphate	C6H10O12P2	-4
for[c]	Formate	CH1O2	-1
for[e]	Formate	CH1O2	-1
fru[e]	D-Fructose	C6H12O6	0
fum[c]	Fumarate	C4H2O4	-2
fum[e]	Fumarate	C4H2O4	-2
g3p[c]	Glyceraldehyde 3-phosphate	C3H5O6P	-2
g6p[c]	D-Glucose 6-phosphate	C6H11O9P	-2
glc-D[c]	D-Glucose	C6H12O6	0
glc-D[e]	D-Glucose	C6H12O6	0
gln-L[c]	L-Glutamine	C5H10N2O3	0
gln-L[e]	L-Glutamine	C5H10N2O3	0
glu-L[c]	L-Glutamate	C5H8NO4	-1
glu-L[e]	L-Glutamate	C5H8NO4	-1
glx[c]	Glyoxylate	C2H1O3	-1
h[c]	H+	H	1
h[e]	H+	H	1
h2[c]	Hydrogen	H2	0
h2o[c]	H2O	H2O	0
h2o[e]	H2O	H2O	0
icit[c]	Isocitrate	C6H5O7	-3
lac-D[c]	D-Lactate	C3H5O3	-1
lac-D[e]	D-Lactate	C3H5O3	-1
mal-L[c]	L-Malate	C4H4O5	-2
mal-L[e]	L-Malate	C4H4O5	-2
nad[c]	Nicotinamide adenine dinucleotide	C21H26N7O14P2	-1
nadh[c]	Nicotinamide adenine dinucleotide - reduced	C21H27N7O14P2	-2
nadp[c]	Nicotinamide adenine dinucleotide phosphate	C21H25N7O17P3	-3
nadph[c]	Nicotinamide adenine dinucleotide phosphate - reduced	C21H26N7O17P3	-4
nh4[c]	Ammonium	H4N	1
nh4[e]	Ammonium	H4N	1
o2[c]	O2	O2	0
o2[e]	O2	O2	0
oaa[c]	Oxaloacetate	C4H2O5	-2
pep[c]	Phosphoenolpyruvate	C3H2O6P	-3
pi[c]	Phosphate	HO4P	-2
pi[e]	Phosphate	HO4P	-2
pyr[c]	Pyruvate	C3H3O3	-1
pyr[e]	Pyruvate	C3H3O3	-1
q8[c]	Ubiquinone-8	C49H74O4	0
q8h2[c]	Ubiquinol-8	C49H76O4	0
r5p[c]	alpha-D-Ribose 5-phosphate	C5H9O8P	-2
ru5p-D[c]	D-Ribulose 5-phosphate	C5H9O8P	-2
s7p[c]	Sedoheptulose 7-phosphate	C7H13O10P	-2
succ[c]	Succinate	C4H4O4	-2
succ[e]	Succinate	C4H4O4	-2
succoa[c]	Succinyl-CoA	C25H35N7O19P3S	-5
xu5p-D[c]	D-Xylulose 5-phosphate	C5H9O8P	-2

## Sheet: Theoretical Optima
Absolute Optimum			1.7 mol succinate/mol glucose				Optimum Without Carbonate Supplementation				1.3 mol succinate/mol glucose			Optimum Opitmum wiith uptake by PTS-System only			1 mol succinate /mol glucose				Optimum with growth requirement			1.4 mol succinate /mol glucose				Optimum with growth requirement and Pck acting in reverse direction			1.6 mol succinate /mol glucose
Corresponding flux distrbution							Corresponding flux distribution							Corresponding flux distribution							Corresponding flux distribution							Corresponding flux distribution
Reaction Name	minFlux % uptakerate	maxFlux % uptake rate	solution.x % Uptake rate	lower boundary	upper boundary		Reaction Name	minFlux % uptakerate	maxFlux % uptake rate	solution.x % Uptake rate	lower boundary	upper boundary		Reaction Name	minFlux % uptakerate	maxFlux % uptake rate	solution.x % Uptake rate	lower boundary	upper boundary		Reaction Name	minFlux % uptakerate	maxFlux % uptake rate	solution.x % Uptake rate	lower boundary	upper boundary		Reaction Name	minFlux % uptakerate	maxFlux % uptake rate	solution.x % Uptake rate	lower boundary	upper boundary
'ACKr'	0	0	0	0	1000		'ACALD'	-0.333334	-0.333333	-0.333333	-1000	1000		'ACALD'	-1	0	0	-1000	1000		'ACALD'	-1.44444e-06	0	0	-1000	1000		'ACALD'	-6e-07	0	0	-1000	1000
'ACONTa'	0	0.285715	0	-1000	1000		'ACALDt'	-2e-06	0	0	-1000	1000		'ACALDt'	-1	0	0	-1000	1000		'ACALDt'	-1.36842e-06	0	0	-1000	1000		'ACALDt'	-6e-07	0	0	-1000	1000
'ACONTb'	0	0.285715	0	-1000	1000		'ACKr'	-1e-06	0	0	-1000	1000		'ACKr'	-1	0	0	-1000	1000		'ACKr'	-0.134425	-0.134421	-0.134422	-1000	1000		'ACKr'	-7.5e-07	0	0	-1000	1000
'ACt2r'	-1.25e-06	0	0	-1000	1000		'ACONTa'	0.333331	0.333333	0.333333	-1000	1000		'ACONTa'	0	0.333333	0	-1000	1000		'ACONTa'	0.275747	0.275749	0.275749	-1000	1000		'ACONTa'	0.010789	0.269409	0.269409	-1000	1000
'ADK1'	0	0	0	-1000	1000		'ACONTb'	0.333331	0.333333	0.333333	-1000	1000		'ACONTb'	0	0.333333	0	-1000	1000		'ACONTb'	0.275747	0.275749	0.275749	-1000	1000		'ACONTb'	0.010789	0.269409	0.269409	-1000	1000
'AKGDH'	0	0.285715	0	0	1000		'ACt2r'	-1e-06	0	0	-1000	1000		'ACt2r'	-1	0	0	-1000	1000		'ACt2r'	-0.134425	-0.134421	-0.134422	-1000	1000		'ACt2r'	-7.5e-07	0	0	-1000	1000
'AKGt2r'	-6.25e-07	0	0	-1000	1000		'ADK1'	0	0	0	-1000	1000		'ADK1'	0	0	0	-1000	1000		'ADK1'	0	0	0	-1000	1000		'ADK1'	0	0	0	-1000	1000
'ALCD2x'	0	0	0	0	1000		'AKGDH'	0.333331	0.333333	0.333333	0	1000		'AKGDH'	0	0.333333	0	0	1000		'AKGDH'	0.264958	0.26496	0.26496	0	1000		'AKGDH'	0	0.25862	0.25862	0	1000
'ATPM'	0	0.214289	0	0	1000		'AKGt2r'	-2.5e-07	0	0	-1000	1000		'AKGt2r'	0	0	0	-1000	1000		'AKGt2r'	-5.30612e-07	0	0	-1000	1000		'AKGt2r'	-3.75e-07	0	0	-1000	1000
'ATPS4r'	-0.57143	0	0	-1000	1000		'ALCD2x'	-0.333334	-0.333332	-0.333333	-1000	1000		'ALCD2x'	-0.8	0	0	-1000	1000		'ALCD2x'	-1.44444e-06	0	0	-1000	1000		'ALCD2x'	-5e-07	0	0	-1000	1000
'Biomass_Ecoli_core_N(w/GAM)-Nmet2'	0	5.71931e-08	0	0	1000		'ATPM'	0	0.833334	0	0	1000		'ATPM'	0	2	0	0	1000		'ATPM'	0	1.625e-06	0	0	1000		'ATPM'	0	1.18784	0	0	1000
'CO2t'	0.85714	1.14286	0.857143	-1000	1000		'ATPS4r'	-1	-0.166665	-0.333333	-1000	1000		'ATPS4r'	-2	0	-1	-1000	1000		'ATPS4r'	-0.258068	-0.258065	-0.258067	-1000	1000		'ATPS4r'	-1.59459	-0.0834788	-1.59459	-1000	1000
'CS'	0	0.285715	0	0	1000		'Biomass_Ecoli_core_N(w/GAM)-Nmet2'	0	3.95139e-08	0	0	1000		'Biomass_Ecoli_core_N(w/GAM)-Nmet2'	0	0	0	0	1000		'Biomass_Ecoli_core_N(w/GAM)-Nmet2'	0.01	0.01	0.01	0.01	1000		'Biomass_Ecoli_core_N(w/GAM)-Nmet2'	0.01	0.01	0.01	0.01	1000
'CYTBD'	0	0	0	0	1000		'CO2t'	-6.66667e-07	2e-06	0	-1000	1000		'CO2t'	-0.666667	1	1	-1000	1000		'CO2t'	0.488929	0.488938	0.488931	-1000	1000		'CO2t'	0.831399	1.09002	1.09002	-1000	1000
'D-LACt2'	0	0	0	-1000	1000		'CS'	0.333331	0.333333	0.333333	0	1000		'CS'	0	0.333333	0	0	1000		'CS'	0.275747	0.275749	0.275749	0	1000		'CS'	0.010789	0.269409	0.269409	0	1000
'ENO'	1.71429	2	1.71429	-1000	1000		'CYTBD'	0	0	0	0	1000		'CYTBD'	0	0	0	0	1000		'CYTBD'	0	0	0	0	1000		'CYTBD'	0	0	0	0	1000
'ETOHt2r'	0	0	0	-1000	1000		'D-LACt2'	0	0	0	-1000	1000		'D-LACt2'	0	0	0	-1000	1000		'D-LACt2'	0	0	0	-1000	1000		'D-LACt2'	0	0	0	-1000	1000
'EX_ac(e)'	0	1.25e-06	0	0	1000		'ENO'	2	2	2	-1000	1000		'ENO'	2	2	2	-1000	1000		'ENO'	1.95846	1.95846	1.95846	-1000	1000		'ENO'	1.69984	1.95846	1.95846	-1000	1000
'EX_acald(e)'	0	0	0	0	1000		'ETOHt2r'	-0.333334	-0.333332	-0.333333	-1000	1000		'ETOHt2r'	-0.8	0	0	-1000	1000		'ETOHt2r'	-1.44444e-06	0	0	-1000	1000		'ETOHt2r'	-5e-07	0	0	-1000	1000
'EX_akg(e)'	0	6.25e-07	0	0	1000		'EX_ac(e)'	0	1e-06	0	0	1000		'EX_ac(e)'	0	1	0	0	1000		'EX_ac(e)'	0.134421	0.134425	0.134422	0	1000		'EX_ac(e)'	0	7.5e-07	0	0	1000
'EX_co2(e)'	-0.857145	-0.85714	-0.857143	-1000	1000		'EX_acald(e)'	0	2e-06	0	0	1000		'EX_acald(e)'	0	1	0	0	1000		'EX_acald(e)'	0	1.36842e-06	0	0	1000		'EX_acald(e)'	0	6e-07	0	0	1000
'EX_etoh(e)'	0	0	0	0	1000		'EX_akg(e)'	0	2.5e-07	0	0	1000		'EX_akg(e)'	0	0	0	0	1000		'EX_akg(e)'	0	5.30612e-07	0	0	1000		'EX_akg(e)'	0	3.75e-07	0	0	1000
'EX_for(e)'	0	5e-06	0	0	1000		'EX_co2(e)'	0	6.66667e-07	0	0	1000		'EX_co2(e)'	-1	0.666667	-1	-1000	1000		'EX_co2(e)'	-0.488937	-0.488929	-0.488931	-1000	1000		'EX_co2(e)'	-0.783138	-0.783135	-0.783137	-1000	1000
'EX_fru(e)'	0	0	0	0	1000		'EX_etoh(e)'	0.333332	0.333334	0.333333	0	1000		'EX_etoh(e)'	0	0.8	0	0	1000		'EX_etoh(e)'	0	1.44444e-06	0	0	1000		'EX_etoh(e)'	0	5e-07	0	0	1000
'EX_fum(e)'	0	0	0	0	1000		'EX_for(e)'	0	6.66667e-07	0	0	1000		'EX_for(e)'	0	1	0	0	1000		'EX_for(e)'	0	6.5e-06	0	0	1000		'EX_for(e)'	0	3e-06	0	0	1000
'EX_glc(e)'	-1	-1	-1	-1	1000		'EX_fru(e)'	0	0	0	0	1000		'EX_fru(e)'	0	0	0	0	1000		'EX_fru(e)'	0	0	0	0	1000		'EX_fru(e)'	0	0	0	0	1000
'EX_gln-L(e)'	0	0	0	0	1000		'EX_fum(e)'	0	0	0	0	1000		'EX_fum(e)'	0	0	0	0	1000		'EX_fum(e)'	0	0	0	0	1000		'EX_fum(e)'	0	0	0	0	1000
'EX_glu-L(e)'	0	5.55556e-07	0	0	1000		'EX_glc(e)'	-1	-1	-1	-1	1000		'EX_glc(e)'	-1	-1	-1	-1	1000		'EX_glc(e)'	-1	-1	-1	-1	1000		'EX_glc(e)'	-1	-1	-1	-1	1000
'EX_h2o(e)'	0.85714	0.857144	0.857143	-1000	1000		'EX_gln-L(e)'	0	0	0	0	1000		'EX_gln-L(e)'	0	0	0	0	1000		'EX_gln-L(e)'	0	0	0	0	1000		'EX_gln-L(e)'	0	0	0	0	1000
'EX_h(e)'	3.42857	3.42858	3.42857	-1000	1000		'EX_glu-L(e)'	0	2.85714e-07	0	0	1000		'EX_glu-L(e)'	0	0	0	0	1000		'EX_glu-L(e)'	0	5e-07	0	0	1000		'EX_glu-L(e)'	0	3.33333e-07	0	0	1000
'EX_lac-D(e)'	0	0	0	0	1000		'EX_h2o(e)'	0.333333	0.333334	0.333333	-1000	1000		'EX_h2o(e)'	0	1	1	-1000	1000		'EX_h2o(e)'	0.584896	0.584899	0.584897	-1000	1000		'EX_h2o(e)'	0.879101	0.879103	0.879103	-1000	1000
'EX_mal-L(e)'	0	0	0	0	1000		'EX_h(e)'	2.66667	2.66667	2.66667	-1000	1000		'EX_h(e)'	2	4	3	-1000	1000		'EX_h(e)'	3.23229	3.23229	3.23229	-1000	1000		'EX_h(e)'	3.37939	3.37939	3.37939	-1000	1000
'EX_nh4(e)'	-5.55556e-07	0	0	-1000	1000		'EX_lac-D(e)'	0	0	0	0	1000		'EX_lac-D(e)'	0	0	0	0	1000		'EX_lac-D(e)'	0	0	0	0	1000		'EX_lac-D(e)'	0	0	0	0	1000
'EX_o2(e)'	0	0	0	0	1000		'EX_mal-L(e)'	0	0	0	0	1000		'EX_mal-L(e)'	0	0	0	0	1000		'EX_mal-L(e)'	0	0	0	0	1000		'EX_mal-L(e)'	0	0	0	0	1000
'EX_pi(e)'	-2.10396e-07	0	0	-1000	1000		'EX_nh4(e)'	-2.85714e-07	0	0	-1000	1000		'EX_nh4(e)'	0	0	0	-1000	1000		'EX_nh4(e)'	-0.0545285	-0.054528	-0.054528	-1000	1000		'EX_nh4(e)'	-0.0545283	-0.054528	-0.054528	-1000	1000
'EX_pyr(e)'	0	1e-06	0	0	1000		'EX_o2(e)'	0	0	0	0	1000		'EX_o2(e)'	0	0	0	0	1000		'EX_o2(e)'	0	0	0	0	1000		'EX_o2(e)'	0	0	0	0	1000
'EX_succ(e)'	1.71429	1.71429	1.71429	0	1000		'EX_pi(e)'	-1.4536e-07	0	0	-1000	1000		'EX_pi(e)'	0	0	0	-1000	1000		'EX_pi(e)'	-0.0367871	-0.036787	-0.036787	-1000	1000		'EX_pi(e)'	-0.0367871	-0.036787	-0.036787	-1000	1000
'FBA'	0.714285	1	0.714286	-1000	1000		'EX_pyr(e)'	0	4e-07	0	0	1000		'EX_pyr(e)'	0	1	1	0	1000		'EX_pyr(e)'	0	1.625e-06	0	0	1000		'EX_pyr(e)'	0	6e-07	0	0	1000
'FBP'	0	0	0	0	0		'EX_succ(e)'	1.33333	1.33333	1.33333	0	1000		'EX_succ(e)'	1	1	1	0	1000		'EX_succ(e)'	1.44863	1.44863	1.44863	0	1000		'EX_succ(e)'	1.58939	1.5894	1.5894	0	1000
'FORt2'	0	0.857155	0	0	1000		'FBA'	0.999998	1	1	-1000	1000		'FBA'	1	1	1	-1000	1000		'FBA'	0.990051	0.990053	0.990053	-1000	1000		'FBA'	0.731433	0.990053	0.990053	-1000	1000
'FORti'	0	1.14287	0	0	1000		'FBP'	0	0	0	0	0		'FBP'	0	0	0	0	0		'FBP'	0	0	0	0	0		'FBP'	0	0	0	0	0
'FRD7'	1.42857	1.71429	1.71429	0	1000		'FORt2'	0	3.33334	0	0	1000		'FORt2'	0	8	0	0	1000		'FORt2'	0	6.5e-06	0	0	1000		'FORt2'	0	4.75136	0	0	1000
'FRUpts2'	0	0	0	0	1000		'FORti'	0	3.33334	0	0	1000		'FORti'	0	8	0	0	1000		'FORti'	0	6.5e-06	0	0	1000		'FORti'	0.048264	5.05824	0.306887	0	1000
'FUM'	-1.71429	-1.42857	-1.71429	-1000	1000		'FRD7'	1	1	1	0	1000		'FRD7'	0.666667	1	1	0	1000		'FRD7'	1.18367	1.18367	1.18367	0	1000		'FRD7'	1.33078	1.5894	1.33078	0	1000
'FUMt2_2'	0	0	0	0	1000		'FRUpts2'	0	0	0	0	1000		'FRUpts2'	0	0	0	0	1000		'FRUpts2'	0	0	0	0	1000		'FRUpts2'	0	0	0	0	1000
'G6PDH2r'	0	0.857143	0.857143	-1000	1000		'FUM'	-1	-1	-1	-1000	1000		'FUM'	-1	-0.666667	-1	-1000	1000		'FUM'	-1.18367	-1.18367	-1.18367	-1000	1000		'FUM'	-1.5894	-1.33078	-1.33078	-1000	1000
'GAPD'	1.71429	2	1.71429	-1000	1000		'FUMt2_2'	0	0	0	0	1000		'FUMt2_2'	0	0	0	0	1000		'FUMt2_2'	0	0	0	0	1000		'FUMt2_2'	0	0	0	0	1000
'GLCpts'	0	0.285715	0	0	1000		'G6PDH2r'	0	6e-06	0	-1000	1000		'G6PDH2r'	0	0	0	-1000	1000		'G6PDH2r'	0	4.58824e-06	0	-1000	1000		'G6PDH2r'	0	0.77586	0	-1000	1000
'GLNS'	0	0.214289	0	0	1000		'GAPD'	2	2	2	-1000	1000		'GAPD'	2	2	2	-1000	1000		'GAPD'	1.97342	1.97342	1.97342	-1000	1000		'GAPD'	1.7148	1.97342	1.97342	-1000	1000
'GLNabc'	0	0	0	0	1000		'GLCpts'	0	0.666667	0	0	1000		'GLCpts'	1	1	1	0	1000		'GLCpts'	0	0.475978	0	0	1000		'GLCpts'	0	0.335215	0	0	1000
'GLUDy'	-5.55556e-07	0.214289	0	-1000	1000		'GLNS'	0	0.833334	0	0	1000		'GLNS'	0	2	0	0	1000		'GLNS'	0.002557	0.00255863	0.002557	0	1000		'GLNS'	0.002557	1.1904	0.002557	0	1000
'GLUN'	0	0.214289	0	0	1000		'GLNabc'	0	0	0	0	1000		'GLNabc'	0	0	0	0	1000		'GLNabc'	0	0	0	0	1000		'GLNabc'	0	0	0	0	1000
'GLUSy'	0	0.214289	0	0	1000		'GLUDy'	-2.85714e-07	0.833334	0	-1000	1000		'GLUDy'	0	2	0	-1000	1000		'GLUDy'	-0.0519715	-0.0519694	-0.051971	-1000	1000		'GLUDy'	-0.0519713	1.13587	-0.051971	-1000	1000
'GLUt2r'	-5.55556e-07	0	0	-1000	1000		'GLUN'	0	0.833334	0	0	1000		'GLUN'	0	2	0	0	1000		'GLUN'	0	1.625e-06	0	0	1000		'GLUN'	0	1.18784	0	0	1000
'GND'	0	0.857143	0.857143	0	1000		'GLUSy'	0	0.833334	0	0	1000		'GLUSy'	0	2	0	0	1000		'GLUSy'	0	1.625e-06	0	0	1000		'GLUSy'	0	1.18784	0	0	1000
'H2Ot'	-0.857144	-0.85714	-0.857143	-1000	1000		'GLUt2r'	-2.85714e-07	0	0	-1000	1000		'GLUt2r'	0	0	0	-1000	1000		'GLUt2r'	-5e-07	0	0	-1000	1000		'GLUt2r'	-3.33333e-07	0	0	-1000	1000
'ICDHyr'	0	0.285715	0	-1000	1000		'GND'	0	6e-06	0	0	1000		'GND'	0	0	0	0	1000		'GND'	0	4.58824e-06	0	0	1000		'GND'	0	0.77586	0	0	1000
'ICL'	0	0	0	0	0		'H2Ot'	-0.333334	-0.333333	-0.333333	-1000	1000		'H2Ot'	-1	0	-1	-1000	1000		'H2Ot'	-0.584899	-0.584896	-0.584897	-1000	1000		'H2Ot'	-0.879103	-0.879101	-0.879103	-1000	1000
'LDH_D'	0	0	0	0	1000		'ICDHyr'	0.333331	0.333333	0.333333	-1000	1000		'ICDHyr'	0	0.333333	0	-1000	1000		'ICDHyr'	0.275747	0.275749	0.275749	-1000	1000		'ICDHyr'	0.010789	0.269409	0.269409	-1000	1000
'MALS'	0	0	0	0	1000		'ICL'	0	0	0	0	0		'ICL'	0	0	0	0	0		'ICL'	0	0	0	0	0		'ICL'	0	0	0	0	0
'MALt2_2'	0	0	0	0	1000		'LDH_D'	0	0	0	0	1000		'LDH_D'	0	0	0	0	1000		'LDH_D'	0	0	0	0	1000		'LDH_D'	0	0	0	0	1000
'MDH'	-1.71429	-1.42857	-1.71429	-1000	1000		'MALS'	0	0	0	0	1000		'MALS'	0	0	0	0	1000		'MALS'	0	0	0	0	1000		'MALS'	0	0	0	0	1000
'ME1'	0	0.214289	0	0	1000		'MALt2_2'	0	0	0	0	1000		'MALt2_2'	0	0	0	0	1000		'MALt2_2'	0	0	0	0	1000		'MALt2_2'	0	0	0	0	1000
'ME2'	0	0.214289	0	0	1000		'MDH'	-1.66667	-1	-1.66667	-1000	1000		'MDH'	-1	-0.666667	-1	-1000	1000		'MDH'	-1.18367	-1.18367	-1.18367	-1000	1000		'MDH'	-1.66599	-1.33078	-1.66599	-1000	1000
'NADH16'	1.14286	1.71429	1.71429	0	1000		'ME1'	0	0.666667	0	0	1000		'ME1'	0	0	0	0	1000		'ME1'	0	1.625e-06	0	0	1000		'ME1'	0	0.335215	0	0	1000
'NADTRHD'	0.285713	1.71429	1.71429	0	1000		'ME2'	0	0.666667	0.666667	0	1000		'ME2'	0	0	0	0	1000		'ME2'	0	1.625e-06	0	0	1000		'ME2'	0	0.335215	0.335215	0	1000
'NH4t'	0	5.55556e-07	0	-1000	1000		'NADH16'	0.999998	1	1	0	1000		'NADH16'	0	1	1	0	1000		'NADH16'	1.18367	1.18367	1.18367	0	1000		'NADH16'	1.02389	1.54113	1.02389	0	1000
'O2t'	0	0	0	-1000	1000		'NADTRHD'	0.333333	2.00001	1	0	1000		'NADTRHD'	0	4	2	0	1000		'NADTRHD'	0.0934972	0.0935058	0.0934988	0	1000		'NADTRHD'	0.0871579	3.4446	2.79805	0	1000
'PDH'	0	0	0	0	0		'NH4t'	0	2.85714e-07	0	-1000	1000		'NH4t'	0	0	0	-1000	1000		'NH4t'	0.054528	0.0545285	0.054528	-1000	1000		'NH4t'	0.054528	0.0545283	0.054528	-1000	1000
'PFK'	0.714285	1	0.714286	0	1000		'O2t'	0	0	0	-1000	1000		'O2t'	0	0	0	-1000	1000		'O2t'	0	0	0	-1000	1000		'O2t'	0	0	0	-1000	1000
'PFL'	0	0.285715	0	0	1000		'PDH'	0	0	0	0	0		'PDH'	0	0	0	0	0		'PDH'	0	0	0	0	0		'PDH'	0	0	0	0	0
'PGI'	0.142857	1	0.142857	-1000	1000		'PFK'	0.999998	1	1	0	1000		'PFK'	1	1	1	0	1000		'PFK'	0.990051	0.990053	0.990053	0	1000		'PFK'	0.731433	0.990053	0.990053	0	1000
'PGK'	-2	-1.71429	-1.71429	-1000	1000		'PFL'	0.666665	0.666667	0.666667	0	1000		'PFL'	0	1	0	0	1000		'PFL'	0.447648	0.44765	0.447649	0	1000		'PFL'	0.048267	0.306887	0.306887	0	1000
'PGL'	0	0.857143	0.857143	0	1000		'PGI'	0.999994	1	1	-1000	1000		'PGI'	1	1	1	-1000	1000		'PGI'	0.997945	0.99795	0.99795	-1000	1000		'PGI'	0.22209	0.99795	0.99795	-1000	1000
'PGM'	-2	-1.71429	-1.71429	-1000	1000		'PGK'	-2	-2	-2	-1000	1000		'PGK'	-2	-2	-2	-1000	1000		'PGK'	-1.97342	-1.97342	-1.97342	-1000	1000		'PGK'	-1.97342	-1.7148	-1.97342	-1000	1000
'PIt2r'	0	2.10396e-07	0	-1000	1000		'PGL'	0	6e-06	0	0	1000		'PGL'	0	0	0	0	1000		'PGL'	0	4.58824e-06	0	0	1000		'PGL'	0	0.77586	0	0	1000
'PPC'	1.71429	1.92857	1.71429	0	1000		'PGM'	-2	-2	-2	-1000	1000		'PGM'	-2	-2	-2	-1000	1000		'PGM'	-1.95846	-1.95846	-1.95846	-1000	1000		'PGM'	-1.95846	-1.69984	-1.95846	-1000	1000
'PPCK'	0	0	0	0	0		'PIt2r'	0	1.4536e-07	0	-1000	1000		'PIt2r'	0	0	0	-1000	1000		'PIt2r'	0.036787	0.0367871	0.036787	-1000	1000		'PIt2r'	0.036787	0.0367871	0.036787	-1000	1000
'PPS'	0	0	0	0	0		'PPC'	1.33333	2	2	0	1000		'PPC'	1	1	1	0	1000		'PPC'	1.47729	1.47729	1.47729	0	1000		'PPC'	0	1.18784	0	0	1000
'PTAr'	0	0	0	0	1000		'PPCK'	0	0	0	0	0		'PPCK'	0	0	0	0	0		'PPCK'	0	0	0	0	0		'PPCK'	-1.95327	-0.430212	-1.95327	-1000	0
'PYK'	0	0.285715	0	0	1000		'PPS'	0	0	0	0	0		'PPS'	0	0	0	0	0		'PPS'	0	0	0	0	0		'PPS'	0	0	0	0	0
'PYRt2r'	-1e-06	0	0	-1000	1000		'PTAr'	0	1e-06	0	0	1000		'PTAr'	0	1	0	0	1000		'PTAr'	0.134421	0.134425	0.134422	0	1000		'PTAr'	0	7.5e-07	0	0	1000
'RPE'	-4.11104e-08	0.571429	0.571429	-1000	1000		'PYK'	0	0.666667	0	0	1000		'PYK'	0	0	0	0	1000		'PYK'	0	0.475978	0.475977	0	1000		'PYK'	0	0.335215	0	0	1000
'RPI'	-0.285714	0	-0.285714	-1000	1000		'PYRt2r'	-4e-07	0	0	-1000	1000		'PYRt2r'	-1	0	-1	-1000	1000		'PYRt2r'	-1.625e-06	0	0	-1000	1000		'PYRt2r'	-6e-07	0	0	-1000	1000
'SUCCt2_2'	0	0.285718	0	0	1000		'RPE'	-2.84026e-08	4e-06	0	-1000	1000		'RPE'	0	0	0	-1000	1000		'RPE'	-0.00718801	-0.00718494	-0.007188	-1000	1000		'RPE'	-0.00718802	0.510052	-0.007188	-1000	1000
'SUCCt3'	1.71429	2	1.71429	0	1000		'RPI'	-2e-06	0	0	-1000	1000		'RPI'	0	0	0	-1000	1000		'RPI'	-0.00718953	-0.007188	-0.007188	-1000	1000		'RPI'	-0.265808	-0.007188	-0.007188	-1000	1000
'SUCDi'	0	0	0	0	0		'SUCCt2_2'	0	1.11111	0.222222	0	1000		'SUCCt2_2'	0	2.66667	0	0	1000		'SUCCt2_2'	0	2.16667e-06	0	0	1000		'SUCCt2_2'	0	1.58379	0	0	1000
'SUCOAS'	-0.285715	0	0	-1000	1000		'SUCCt3'	1.33333	2.44445	1.55556	0	1000		'SUCCt3'	1	3.66667	1	0	1000		'SUCCt3'	1.44863	1.44863	1.44863	0	1000		'SUCCt3'	1.58939	3.17318	1.5894	0	1000
'TALA'	-1.02318e-08	0.285714	0.285714	-1000	1000		'SUCDi'	0	0	0	0	0		'SUCDi'	0	0	0	0	0		'SUCDi'	0	0	0	0	0		'SUCDi'	0	0	0	0	0
'THD2'	0	0.428578	0	0	1000		'SUCOAS'	-0.333333	-0.333331	-0.333333	-1000	1000		'SUCOAS'	-0.333333	0	0	-1000	1000		'SUCOAS'	-0.26496	-0.264958	-0.26496	-1000	1000		'SUCOAS'	-0.25862	0	-0.25862	-1000	1000
'TKT1'	-1.02318e-08	0.285714	0.285714	-1000	1000		'TALA'	-7.06905e-09	2e-06	0	-1000	1000		'TALA'	0	0	0	-1000	1000		'TALA'	-0.001789	-0.00178747	-0.001789	-1000	1000		'TALA'	-0.00178901	0.256831	-0.001789	-1000	1000
'TKT2'	-3.08785e-08	0.285714	0.285714	-1000	1000		'THD2'	0	1.66667	0	0	1000		'THD2'	0	4	2	0	1000		'THD2'	0	3.25e-06	0	0	1000		'THD2'	0	2.37568	2.37568	0	1000
'TPI'	0.714285	1	0.714286	-1000	1000		'TKT1'	-7.06905e-09	2e-06	0	-1000	1000		'TKT1'	0	0	0	-1000	1000		'TKT1'	-0.001789	-0.00178747	-0.001789	-1000	1000		'TKT1'	-0.00178901	0.256831	-0.001789	-1000	1000
'FDH'	0	0.285714	0	0	1000		'TKT2'	-2.13336e-08	2e-06	0	-1000	1000		'TKT2'	0	0	0	-1000	1000		'TKT2'	-0.00539901	-0.00539747	-0.005399	-1000	1000		'TKT2'	-0.00539902	0.253221	-0.005399	-1000	1000
'FHL'	0	5e-06	0	0	1000		'TPI'	0.999998	1	1	-1000	1000		'TPI'	1	1	1	-1000	1000		'TPI'	0.990051	0.990053	0.990053	-1000	1000		'TPI'	0.731433	0.990053	0.990053	-1000	1000
'EX_h2'	0	5e-06	0	0	1000		'FDH'	0	2e-06	0	0	1000		'FDH'	0	1	0	0	1000		'FDH'	0	5.2e-06	0	0	1000		'FDH'	0.048264	0.306887	0.306887	0	1000
'Glf'	0.714285	1	1	0	3		'FHL'	0.666665	0.666667	0.666667	0	1000		'FHL'	0	1	0	0	1000		'FHL'	0.447644	0.44765	0.447649	0	1000		'FHL'	0	3e-06	0	0	1000
'Hexokinase'	0.714285	1	1	0	3		'EX_h2'	0.666665	0.666667	0.666667	0	1000		'EX_h2'	0	1	0	0	1000		'EX_h2'	0.447644	0.44765	0.447649	0	1000		'EX_h2'	0	3e-06	0	0	1000
'makeRedoxbalance'	0	0	0	0	0		'Glf'	0.333333	1	1	0	3		'Glf'	0	0	0	0	0		'Glf'	0.524022	1	1	0	3		'Glf'	0.664785	1	1	0	3
'POX'	0	1.25e-06	0	0	1000		'Hexokinase'	0.333333	1	1	0	3		'Hexokinase'	0	0	0	0	0		'Hexokinase'	0.524022	1	1	0	3		'Hexokinase'	0.664785	1	1	0	3
'makeRedoxbalance'	0	0	0	0	0		'makeRedoxbalance'	0	0	0	0	0		'makeRedoxbalance'	0	0	0	0	0		'makeRedoxbalance'	0	0	0	0	0		'makeRedoxbalance'	0	0	0	0	0
'POX'	0	1.25e-06	0	0	1000		'POX'	0	6.66667e-07	0	0	1000		'POX'	0	0.666667	0	0	1000		'POX'	0	1.04e-06	0	0	1000		'POX'	0	7.5e-07	0	0	1000

## Sheet: Analysis of Fluxratios
	µ	EX_glc(e)	Ex_succ(e)	Eno	GlcPTS	Pyk	PPC	PPCK	Yps	% Glc>PEP	% PEP>PYR	%PEP>OAA	Kontrolle der inaktvierten Flüsse / MALAT Bilanz	ME1	ME2	MALS	MDH	FUM	PPS
MFA_KBM151101	0.00061576	-0.15	0.014	0.297442	0.15	0	0.147122	0	0.0933333	0.991473	0.5043	0.494625		0	0	0	-0.014	-0.014	0
MFA_SB2	0.0118816	-1.1	1.37	2.15064	0	0.503956	1.22052	-0.42	1.24545	0.977564	0.234328	0.762804		0	0	0	-1.19352	-1.19352	0
MFA_SB2_pckA	0.0112098	-0.59	0.84	1.1297	0	0.251755	0	-0.872123	1.42373	0.95737	0.222852	0.771997		0	0	0	-0.674107	-0.674107	0
MFA_SB2_ppc	0.00139346	-0.23	0.25	0.454211	0	0.117544	0.335944	0	1.08696	0.987416	0.258788	0.73962		0	0	0	-0.237079	-0.237079	0
MFA_KBM1673	0.00180339	-0.64	0.53	1.27251	0	0.445109	0.826463	0	0.828125	0.994147	0.349788	0.649476		0	0	0	-0.53	-0.53	0
MFA_KBM1673_pckA	0.109468	-2.68	2.46	4.90524	0	2.07472	0	-2.77369	0.91791	0.915157	0.422961	0.565455		0	0	0	-2.16374	-2.16374	0
MFA_KBM1673_ppc	0.000884333	-0.18	0.19	0.356326	0	0.0932556	0.262612	0	1.05556	0.989795	0.261714	0.736997		0	0	0	-0.183595	-0.183595	0
	µ sim	µ exp	makeredoxbalance	Ex_glu-L(e)	Ex_gln-L(e)	Ex_akg(e)	Ex_pyr(e)	% Cmol of unaccounted carbon loss	% Cmol unaccounted carbon and pyruvate production
MFA_KBM151101	0.00061576	-0.013	-0.264915	0	0.131358	0	0.011	0.729765	0.778654
MFA_SB2	0.0118816	0.011	0	0	0.209225	0.0272435	0	0.179143	0.179143
MFA_SB2_pckA	0.0112098	0.004	0	0	0	0	0	0	0
MFA_SB2_ppc	0.00139346	-0.012	0	0	0.0709787	0.0109718	0.012	0.296922	0.331705
MFA_KBM1673	0.00180339	-0.003	-0.190682	0	0.291296	0	0.14	0.379291	0.525124
MFA_KBM1673_pckA	0.109468	0.068	0	0	0	0	0.94	0	0.233831
MFA_KBM1673_ppc	0.000884333	-0.007	0	0	0.0613192	0.00875816	0.01	0.324432	0.361469
								intracellular glycogen or unknown by-products!

## Sheet: MFA_KBM151101
Estimated flux distribution of KBM151101
ReactionName	minFlux	maxFlux	exemplary flux	upper boundary	lower boundary
'ACALD'	0	0	0	0	0
'ACALDt'	0	0	0	-1000	1000
'ACKr'	0	0	0	0	0
'ACONTa'	0.132022	0.132022	0.132022	-1000	1000
'ACONTb'	0.132022	0.132022	0.132022	-1000	1000
'ACt2r'	-0.00292658	-0.0029255	-0.0029258	-1000	1000
'ADK1'	0	0	0	-1000	1000
'AKGDH'	0	3.01655e-07	0	0	1000
'AKGt2r'	-9.04964e-07	0	0	-1000	1000
'ALCD2x'	0	0	0	0	0
'ATPM'	0	3.40803e-06	0	0	1000
'ATPS4r'	-0.115601	-0.115597	-0.115598	-1000	1000
'Biomass_Ecoli_core_N(w/GAM)-Nmet2'	0.000615708	0.000615763	0.00061576	-0.013	1000
'CO2t'	-0.104156	-0.104155	-0.104155	-1000	1000
'CS'	0.132022	0.132022	0.132022	0	1000
'CYTBD'	0	0	0	0	1000
'D-LACt2'	0	0	0	-1000	1000
'ENO'	0.297442	0.297442	0.297442	-1000	1000
'ETOHt2r'	0	0	0	-1000	1000
'EX_ac(e)'	0.0029255	0.00292658	0.0029258	0	1000
'EX_acald(e)'	0	0	0	0	1000
'EX_akg(e)'	0	9.04964e-07	0	0	1000
'EX_co2(e)'	0.104155	0.104156	0.104155	-1000	1000
'EX_etoh(e)'	0	0	0	0	1000
'EX_for(e)'	0.018	0.018	0.018	0.018	0.018
'EX_fru(e)'	0	0	0	0	1000
'EX_fum(e)'	0	0	0	0	1000
'EX_glc(e)'	-0.15	-0.15	-0.15	-0.15	-0.15
'EX_gln-L(e)'	0	0	0	0	1000
'EX_glu-L(e)'	0.131357	0.131358	0.131358	0	1000
'EX_h2o(e)'	0.014428	0.0144289	0.0144289	-1000	1000
'EX_h(e)'	0.603517	0.603518	0.603517	-1000	1000
'EX_lac-D(e)'	0	0	0	0	1000
'EX_mal-L(e)'	0	0	0	0	1000
'EX_nh4(e)'	-0.134716	-0.134714	-0.134715	-1000	1000
'EX_o2(e)'	0	0	0	0	1000
'EX_pi(e)'	-0.00226521	-0.002265	-0.00226519	-1000	1000
'EX_pyr(e)'	0.011	0.011	0.011	0.011	0.011
'EX_succ(e)'	0.014	0.014	0.014	0.014	0.014
'FBA'	0.149387	0.149388	0.149388	-1000	1000
'FBP'	0	0	0	0	0
'FORt2'	0	1.36321e-05	0	0	1000
'FORti'	0.018	0.0180136	0.018	0	1000
'FRD7'	0.0139997	1000	1000	0	1000
'FRUpts2'	0	0	0	0	1000
'FUM'	-0.014	-0.0139997	-0.014	-1000	1000
'FUMt2_2'	0	0	0	0	1000
'G6PDH2r'	0	4.42686e-07	0	-1000	1000
'GAPD'	0.298363	0.298363	0.298363	-1000	1000
'GLCpts'	0.15	0.15	0.15	0	1000
'GLNS'	0.000157436	0.000160844	0.00015745	0	1000
'GLNabc'	0	0	0	0	1000
'GLUDy'	-0.134558	-0.134555	-0.134558	-1000	1000
'GLUN'	0	3.40803e-06	0	0	1000
'GLUSy'	0	3.40803e-06	0	0	1000
'GLUt2r'	-0.131358	-0.131357	-0.131358	-1000	1000
'GND'	0	4.42686e-07	0	0	1000
'H2Ot'	-0.0144289	-0.014428	-0.0144289	-1000	1000
'ICDHyr'	0.132022	0.132022	0.132022	-1000	1000
'ICL'	0	0	0	0	0
'LDH_D'	0	0	0	0	0
'MALS'	0	0	0	0	1000
'MALt2_2'	0	0	0	0	1000
'MDH'	-0.0140004	-0.0139997	-0.014	-1000	1000
'ME1'	0	3.48403e-07	0	0	1000
'ME2'	0	3.67171e-07	0	0	1000
'NADH16'	0.0110734	0.0110742	0.0110742	0	1000
'NADTRHD'	0	6.81605e-06	0	0	1000
'NH4t'	0.134714	0.134716	0.134715	-1000	1000
'O2t'	0	0	0	-1000	1000
'PDH'	0	7.98895e-07	0	0	1000
'PFK'	0.149387	0.149388	0.149388	0	1000
'PFL'	0.134329	0.13433	0.13433	0	1000
'PGI'	0.149873	0.149874	0.149874	-1000	1000
'PGK'	-0.298363	-0.298363	-0.298363	-1000	1000
'PGL'	0	4.42686e-07	0	0	1000
'PGM'	-0.297442	-0.297442	-0.297442	-1000	1000
'PIt2r'	0.002265	0.00226521	0.00226519	-1000	1000
'PPC'	0.147122	0.147126	0.147122	0	1000
'PPCK'	0	3.40803e-06	0	0	1000
'PPS'	0	0	0	0	0
'PTAr'	0	0	0	0	0
'PYK'	0	3.88076e-07	0	0	1000
'PYRt2r'	-0.011	-0.011	-0.011	-1000	1000
'RPE'	-0.00044261	-0.000442314	-0.000442608	-1000	1000
'RPI'	-0.000442757	-0.000442571	-0.000442608	-1000	1000
'SUCCt2_2'	0	4.54403e-06	0	0	1000
'SUCCt3'	0.014	0.0140045	0.014	0	1000
'SUCDi'	0	999.986	999.986	0	1000
'SUCOAS'	-3.01654e-07	0	0	-1000	1000
'TALA'	-0.00011016	-0.000110012	-0.000110159	-1000	1000
'THD2'	0.010557	0.0105638	0.0105579	0	1000
'TKT1'	-0.00011016	-0.000110012	-0.000110159	-1000	1000
'TKT2'	-0.00033245	-0.000332302	-0.000332449	-1000	1000
'TPI'	0.149387	0.149388	0.149388	-1000	1000
'FDH'	0	7.15082e-07	0	0	1000
'FHL'	0.116329	0.11633	0.11633	0	1000
'EX_h2'	0.116329	0.11633	0.11633	0	1000
'Glf'	0	0	0	0	0
'Hexokinase'	0	0	0	0	0
'makeRedoxbalance'	-0.264916	-0.264915	-0.264915	-1000	1000
'POX'	0.0029255	0.00292658	0.0029258	0	1000

## Sheet: MFA_SB2
Estimated flux distribution of SB2 with 1/4 of PEP to OAA conversion catalyzed by pckA							Estimated Flux distribution of SB2 without PckA
ReactionName	minFlux	maxFlux	exemplary flux	upper boundary	lower boundary		ReactionName	minFlux	maxFlux	exemplary flux	upper boundary	lower boundary
'ACALD'	0	0	0	0	0		'ACALD'	0	0	0	0	0
'ACALDt'	0	0	0	-1000	1000		'ACALDt'	0	0	0	-1000	1000
'ACKr'	0	0	0	0	0		'ACKr'	0	0	0	0	0
'ACONTa'	0.425603	0.425806	0.425768	-1000	1000		'ACONTa'	0.459012	0.459076	0.459074	-1000	1000
'ACONTb'	0.425603	0.425806	0.425768	-1000	1000		'ACONTb'	0.459012	0.459076	0.459074	-1000	1000
'ACt2r'	-0.000101306	0	0	-1000	1000		'ACt2r'	-7.75069e-05	0	0	-1000	1000
'ADK1'	0	0	0	-1000	1000		'ADK1'	0	0	0	-1000	1000
'AKGDH'	0.176432	0.176649	0.17648	0	1000		'AKGDH'	0.156181	0.156254	0.156214	0	1000
'AKGt2r'	-0.0274253	-0.0240243	-0.0272435	-1000	1000		'AKGt2r'	-0.000121796	0	0	-1000	1000
'ALCD2x'	0	0	0	0	0		'ALCD2x'	0	0	0	0	0
'ATPM'	0	4.22109e-05	0	0	1000		'ATPM'	0	2.6643e-05	0	0	1000
'ATPS4r'	-0.367132	-0.366958	-0.366991	-1000	1000		'ATPS4r'	-0.327477	-0.327421	-0.327443	-1000	1000
'Biomass_Ecoli_core_N(w/GAM)-Nmet2'	0.011881	0.0118816	0.0118816	0	1000		'Biomass_Ecoli_core_N(w/GAM)-Nmet2'	0.005219	0.00521943	0.00521943	0	1000
'CO2t'	0.986279	0.988088	0.987971	-1000	1000		'CO2t'	1.00824	1.00834	1.00826	-1000	1000
'CS'	0.425603	0.425806	0.425768	0	1000		'CS'	0.459012	0.459076	0.459074	0	1000
'CYTBD'	0	0	0	0	1000		'CYTBD'	0	0	0	0	1000
'D-LACt2'	0	0	0	-1000	1000		'D-LACt2'	0	0	0	-1000	1000
'ENO'	2.15014	2.15064	2.15064	-1000	1000		'ENO'	2.17815	2.17832	2.17832	-1000	1000
'ETOHt2r'	0	0	0	-1000	1000		'ETOHt2r'	0	0	0	-1000	1000
'EX_ac(e)'	0	0.000101306	0	0	1000		'EX_ac(e)'	0	7.75069e-05	0	0	1000
'EX_acald(e)'	0	0	0	0	1000		'EX_acald(e)'	0	0	0	0	1000
'EX_akg(e)'	0.0240243	0.0274253	0.0272435	0	1000		'EX_akg(e)'	0	0.000121796	0	0	1000
'EX_co2(e)'	-0.988088	-0.986279	-0.987971	-1000	1000		'EX_co2(e)'	-1.00834	-1.00824	-1.00826	-1000	1000
'EX_etoh(e)'	0	0	0	0	1000		'EX_etoh(e)'	0	0	0	0	1000
'EX_for(e)'	0.42	0.42	0.42	0.42	0.42		'EX_for(e)'	0.42	0.42	0.42	0.42	0.42
'EX_fru(e)'	0	0	0	0	1000		'EX_fru(e)'	0	0	0	0	1000
'EX_fum(e)'	0	0	0	0	1000		'EX_fum(e)'	0	0	0	0	1000
'EX_glc(e)'	-1.1	-1.09975	-1.1	-1.1	1000		'EX_glc(e)'	-1.1	-1.09991	-1.1	-1.1	1000
'EX_gln-L(e)'	0	0	0	0	1000		'EX_gln-L(e)'	0	0	0	0	1000
'EX_glu-L(e)'	0.209072	0.212111	0.209225	0	1000		'EX_glu-L(e)'	0.297127	0.297238	0.297229	0	1000
'EX_h2o(e)'	0.890888	0.892407	0.891219	-1000	1000		'EX_h2o(e)'	0.935455	0.935641	0.935581	-1000	1000
'EX_h(e)'	3.8706	3.87133	3.87128	-1000	1000		'EX_h(e)'	3.85895	3.85919	3.85916	-1000	1000
'EX_lac-D(e)'	0	0	0	0	1000		'EX_lac-D(e)'	0	0	0	0	1000
'EX_mal-L(e)'	0	0	0	0	1000		'EX_mal-L(e)'	0	0	0	0	1000
'EX_nh4(e)'	-0.276896	-0.273857	-0.274013	-1000	1000		'EX_nh4(e)'	-0.325696	-0.325585	-0.32569	-1000	1000
'EX_o2(e)'	0	0	0	0	1000		'EX_o2(e)'	0	0	0	0	1000
'EX_pi(e)'	-0.043709	-0.0437066	-0.043709	-1000	1000		'EX_pi(e)'	-0.0192007	-0.0191991	-0.0192007	-1000	1000
'EX_pyr(e)'	0	0	0	0	0		'EX_pyr(e)'	0	0	0	0	0
'EX_succ(e)'	1.37	1.37	1.37	1.37	1.37		'EX_succ(e)'	1.37	1.37	1.37	1.37	1.37
'FBA'	1.08768	1.08818	1.08818	-1000	1000		'FBA'	1.09472	1.09481	1.09481	-1000	1000
'FBP'	0	0	0	0	0		'FBP'	0	0	0	0	0
'FORt2'	0	0.000168844	0	0	1000		'FORt2'	0	0.000106572	0	0	1000
'FORti'	0.42	0.420169	0.42	0	1000		'FORti'	0.42	0.420107	0.42	0	1000
'FRD7'	1.19335	1.19357	1.19352	0	1000		'FRD7'	1.21375	1.21382	1.21379	0	1000
'FRUpts2'	0	0	0	0	1000		'FRUpts2'	0	0	0	0	1000
'FUM'	-1.19357	-1.19335	-1.19352	-1000	1000		'FUM'	-1.21382	-1.21375	-1.21379	-1000	1000
'FUMt2_2'	0	0	0	0	1000		'FUMt2_2'	0	0	0	0	1000
'G6PDH2r'	0	0.00151959	0	-1000	1000		'G6PDH2r'	0	5.44197e-05	0	-1000	1000
'GAPD'	2.16791	2.16842	2.16842	-1000	1000		'GAPD'	2.18596	2.18613	2.18613	-1000	1000
'GLCpts'	0	0	0	0	0		'GLCpts'	0	0	0	0	0
'GLNS'	0.00303797	0.00308018	0.00303814	0	1000		'GLNS'	0.0013345	0.00136114	0.00133461	0	1000
'GLNabc'	0	0	0	0	1000		'GLNabc'	0	0	0	0	1000
'GLUDy'	-0.273858	-0.270819	-0.270975	-1000	1000		'GLUDy'	-0.324362	-0.324251	-0.324355	-1000	1000
'GLUN'	0	4.22109e-05	0	0	1000		'GLUN'	0	2.6643e-05	0	0	1000
'GLUSy'	0	4.22109e-05	0	0	1000		'GLUSy'	0	2.6643e-05	0	0	1000
'GLUt2r'	-0.212111	-0.209072	-0.209225	-1000	1000		'GLUt2r'	-0.297238	-0.297127	-0.297229	-1000	1000
'GND'	0	0.00151959	0	0	1000		'GND'	0	5.44197e-05	0	0	1000
'H2Ot'	-0.892407	-0.890888	-0.891219	-1000	1000		'H2Ot'	-0.935641	-0.935455	-0.935581	-1000	1000
'ICDHyr'	0.425603	0.425806	0.425768	-1000	1000		'ICDHyr'	0.459012	0.459076	0.459074	-1000	1000
'ICL'	0	0	0	0	0		'ICL'	0	0	0	0	0
'LDH_D'	0	0	0	0	0		'LDH_D'	0	0	0	0	0
'MALS'	0	0	0	0	1000		'MALS'	0	0	0	0	1000
'MALt2_2'	0	0	0	0	1000		'MALt2_2'	0	0	0	0	1000
'MDH'	-1.19357	-1.19335	-1.19352	-1000	1000		'MDH'	-1.21382	-1.21375	-1.21379	-1000	1000
'ME1'	0	0	0	0	0		'ME1'	0	0	0	0	0
'ME2'	0	0	0	0	0		'ME2'	0	0	0	0	0
'NADH16'	1.19335	1.19357	1.19352	0	1000		'NADH16'	1.21373	1.21382	1.21379	0	1000
'NADTRHD'	0	0.000144723	0	0	1000		'NADTRHD'	0.066707	0.0668177	0.0667207	0	1000
'NH4t'	0.273857	0.276896	0.274013	-1000	1000		'NH4t'	0.325585	0.325696	0.32569	-1000	1000
'O2t'	0	0	0	-1000	1000		'O2t'	0	0	0	-1000	1000
'PDH'	0	0	0	0	0		'PDH'	0	0	0	0	0
'PFK'	1.08768	1.08818	1.08818	0	1000		'PFK'	1.09472	1.09481	1.09481	0	1000
'PFL'	0.470131	0.470333	0.470298	0	1000		'PFL'	0.478572	0.478636	0.478636	0	1000
'PGI'	1.09604	1.09756	1.09756	-1000	1000		'PGI'	1.09884	1.09893	1.09893	-1000	1000
'PGK'	-2.16842	-2.16791	-2.16842	-1000	1000		'PGK'	-2.18613	-2.18596	-2.18613	-1000	1000
'PGL'	0	0.00151959	0	0	1000		'PGL'	0	5.44197e-05	0	0	1000
'PGM'	-2.15064	-2.15014	-2.15064	-1000	1000		'PGM'	-2.17832	-2.17815	-2.17832	-1000	1000
'PIt2r'	0.0437066	0.043709	0.043709	-1000	1000		'PIt2r'	0.0191991	0.0192007	0.0192007	-1000	1000
'PPC'	1.22018	1.22056	1.22052	0	1000		'PPC'	1.68208	1.6822	1.68219	0	1000
'PPCK'	-0.42	-0.419958	-0.42	-0.42	0		'PPCK'	0	0	0	0	0
'PPS'	0	0	0	0	0		'PPS'	0	0	0	0	0
'PTAr'	0	0	0	0	0		'PTAr'	0	0	0	0	0
'PYK'	0.503787	0.50399	0.503956	0	1000		'PYK'	0.493356	0.493449	0.493421	0	1000
'PYRt2r'	0	0	0	-1000	1000		'PYRt2r'	0	0	0	-1000	1000
'RPE'	-0.00854052	-0.007527	-0.00854052	-1000	1000		'RPE'	-0.00375173	-0.00371514	-0.00375173	-1000	1000
'RPI'	-0.00904659	-0.00854006	-0.00854052	-1000	1000		'RPI'	-0.00376956	-0.00375142	-0.00375173	-1000	1000
'SUCCt2_2'	0	5.62812e-05	0	0	1000		'SUCCt2_2'	0	3.5524e-05	0	0	1000
'SUCCt3'	1.37	1.37006	1.37	0	1000		'SUCCt3'	1.37	1.37004	1.37	0	1000
'SUCDi'	0	0	0	0	0		'SUCDi'	0	0	0	0	0
'SUCOAS'	-0.176649	-0.176432	-0.17648	-1000	1000		'SUCOAS'	-0.156254	-0.156181	-0.156214	-1000	1000
'TALA'	-0.00212563	-0.00161898	-0.00212563	-1000	1000		'TALA'	-0.000933756	-0.000915539	-0.000933756	-1000	1000
'THD2'	0	0.000202612	0	0	1000		'THD2'	0	5.3286e-05	0	0	1000
'TKT1'	-0.00212563	-0.00161898	-0.00212563	-1000	1000		'TKT1'	-0.000933756	-0.000915539	-0.000933756	-1000	1000
'TKT2'	-0.0064149	-0.00590802	-0.0064149	-1000	1000		'TKT2'	-0.00281797	-0.0027996	-0.00281797	-1000	1000
'TPI'	1.08768	1.08818	1.08818	-1000	1000		'TPI'	1.09472	1.09481	1.09481	-1000	1000
'FDH'	0	5.3319e-05	0	0	1000		'FDH'	0	3.70685e-05	0	0	1000
'FHL'	0.0501307	0.0503333	0.0502977	0	1000		'FHL'	0.058572	0.058636	0.0586357	0	1000
'EX_h2'	0.0501307	0.0503333	0.0502977	0	1000		'EX_h2'	0.058572	0.058636	0.0586357	0	1000
'Glf'	1.09975	1.1	1.1	0	3		'Glf'	1.09991	1.1	1.1	0	3
'Hexokinase'	1.09975	1.1	1.1	0	3		'Hexokinase'	1.09991	1.1	1.1	0	3
'makeRedoxbalance'	0	0	0	0	0		'makeRedoxbalance'	0	0	0	0	0
'POX'	0	0.000101306	0	0	1000		'POX'	0	7.75069e-05	0	0	1000

## Sheet: MFA_SB2_pckA
Estimated flux distribution of SB2 pckA
ReactionName	minFlux	maxFlux	exemplary flux	upper boundary	lower boundary
'ACALD'	0	0	0	0	0
'ACALDt'	0	0	0	-1000	1000
'ACKr'	0	0	0	0	0
'ACONTa'	0.177988	0.181733	0.177988	-1000	1000
'ACONTb'	0.177988	0.181733	0.177988	-1000	1000
'ACt2r'	-1.83378e-05	0	0	-1000	1000
'ADK1'	0	0	0	-1000	1000
'AKGDH'	0.165888	0.16964	0.165893	0	1000
'AKGt2r'	-9.1689e-06	0	0	-1000	1000
'ALCD2x'	0	0	0	0	0
'ATPM'	0	0.34996	0.349895	0	1000
'ATPS4r'	-0.605332	-0.247887	-0.247901	-1000	1000
'Biomass_Ecoli_core_N(w/GAM)-Nmet2'	0.011209	0.0112098	0.0112098	0	1000
'CO2t'	0.517005	0.520784	0.51704	-1000	1000
'CS'	0.177988	0.181733	0.177988	0	1000
'CYTBD'	0	0	0	0	1000
'D-LACt2'	0	0	0	-1000	1000
'ENO'	1.1297	1.13343	1.1297	-1000	1000
'ETOHt2r'	0	0	0	-1000	1000
'EX_ac(e)'	0	1.83378e-05	0	0	1000
'EX_acald(e)'	0	0	0	0	1000
'EX_akg(e)'	0	9.1689e-06	0	0	1000
'EX_co2(e)'	-0.51705	-0.517005	-0.51704	-1000	1000
'EX_etoh(e)'	0	0	0	0	1000
'EX_for(e)'	0.22	0.22	0.22	0.22	0.22
'EX_fru(e)'	0	0	0	0	1000
'EX_fum(e)'	0	0	0	0	1000
'EX_glc(e)'	-0.59	-0.59	-0.59	-0.59	-0.59
'EX_gln-L(e)'	0	0	0	0	1000
'EX_glu-L(e)'	0	8.15013e-06	0	0	1000
'EX_h2o(e)'	0.404573	0.404628	0.404617	-1000	1000
'EX_h(e)'	2.12485	2.12487	2.12487	-1000	1000
'EX_lac-D(e)'	0	0	0	0	1000
'EX_mal-L(e)'	0	0	0	0	1000
'EX_nh4(e)'	-0.0611286	-0.0611204	-0.061125	-1000	1000
'EX_o2(e)'	0	0	0	0	1000
'EX_pi(e)'	-0.0412376	-0.0412345	-0.0412376	-1000	1000
'EX_pyr(e)'	0	0	0	0	0
'EX_succ(e)'	0.84	0.84	0.84	0.84	0.84
'FBA'	0.575116	0.57885	0.575116	-1000	1000
'FBP'	0	0	0	0	0
'FORt2'	0	1.39984	0	0	1000
'FORti'	0.22	1.61984	0.22	0	1000
'FRD7'	0.67036	0.674112	0.674107	0	1000
'FRUpts2'	0	0	0	0	1000
'FUM'	-0.674112	-0.67036	-0.674107	-1000	1000
'FUMt2_2'	0	0	0	0	1000
'G6PDH2r'	0	0.011203	0.0112014	-1000	1000
'GAPD'	1.14647	1.1502	1.14647	-1000	1000
'GLCpts'	0	0	0	0	0
'GLNS'	0.00286614	0.352826	0.00286636	0	1000
'GLNabc'	0	0	0	0	1000
'GLUDy'	-0.0582624	0.291706	-0.0582587	-1000	1000
'GLUN'	0	0.34996	0	0	1000
'GLUSy'	0	0.34996	0	0	1000
'GLUt2r'	-8.15013e-06	0	0	-1000	1000
'GND'	0	0.011203	0.0112014	0	1000
'H2Ot'	-0.404628	-0.404573	-0.404617	-1000	1000
'ICDHyr'	0.177988	0.181733	0.177988	-1000	1000
'ICL'	0	0	0	0	0
'LDH_D'	0	0	0	0	0
'MALS'	0	0	0	0	1000
'MALt2_2'	0	0	0	0	1000
'MDH'	-0.674112	-0.67036	-0.674107	-1000	1000
'ME1'	0	0	0	0	0
'ME2'	0	0	0	0	0
'NADH16'	0.666636	0.674112	0.674107	0	1000
'NADTRHD'	0	0.699921	0	0	1000
'NH4t'	0.0611204	0.0611286	0.061125	-1000	1000
'O2t'	0	0	0	-1000	1000
'PDH'	0	0	0	0	0
'PFK'	0.575116	0.57885	0.575116	0	1000
'PFL'	0.22	0.223742	0.22	0	1000
'PGI'	0.576499	0.587702	0.576501	-1000	1000
'PGK'	-1.1502	-1.14647	-1.14647	-1000	1000
'PGL'	0	0.011203	0.0112014	0	1000
'PGM'	-1.13343	-1.1297	-1.1297	-1000	1000
'PIt2r'	0.0412345	0.0412376	0.0412376	-1000	1000
'PPC'	0	0.34996	0	0	1000
'PPCK'	-0.87213	-0.522169	-0.872123	-1000	0
'PPS'	0	0	0	0	0
'PTAr'	0	0	0	0	0
'PYK'	0.251753	0.255495	0.251755	0	1000
'PYRt2r'	0	0	0	-1000	1000
'RPE'	-0.00805763	-0.000588342	-0.000590049	-1000	1000
'RPI'	-0.0117914	-0.00805703	-0.0117914	-1000	1000
'SUCCt2_2'	0	0.466614	0	0	1000
'SUCCt3'	0.84	1.30661	0.84	0	1000
'SUCDi'	0	0	0	0	0
'SUCOAS'	-0.16964	-0.165888	-0.165893	-1000	1000
'TALA'	-0.00200544	0.00172905	0.00172835	-1000	1000
'THD2'	0.00389317	0.709492	0.0039088	0	1000
'TKT1'	-0.00200544	0.00172905	0.00172835	-1000	1000
'TKT2'	-0.00605219	-0.0023174	-0.0023184	-1000	1000
'TPI'	0.575116	0.57885	0.575116	-1000	1000
'FDH'	0	0.00373434	0	0	1000
'FHL'	0	7.33512e-05	0	0	1000
'EX_h2'	0	7.33512e-05	0	0	1000
'Glf'	0.59	0.59	0.59	0	3
'Hexokinase'	0.59	0.59	0.59	0	3
'makeRedoxbalance'	0	0	0	0	0
'POX'	0	1.83378e-05	0	0	1000

## Sheet: MFA_SB2_ppc
Estimated flux distribution of SB2 ppc
ReactionName	minFlux	maxFlux	exemplary flux	upper boundary	lower boundary
'ACALD'	0	0	0	0	0
'ACALDt'	0	0	0	-1000	1000
'ACKr'	0	0	0	0	0
'ACONTa'	0.0962573	0.0964015	0.0963745	-1000	1000
'ACONTb'	0.0962573	0.0964015	0.0963745	-1000	1000
'ACt2r'	-7.21084e-05	0	0	-1000	1000
'ADK1'	0	0	0	-1000	1000
'AKGDH'	0.0128863	0.0130409	0.0129205	0	1000
'AKGt2r'	-0.0111012	-0.00868041	-0.0109718	-1000	1000
'ALCD2x'	0	0	0	0	0
'ATPM'	0	3.00451e-05	0	0	1000
'ATPS4r'	-0.0445481	-0.0444245	-0.0444477	-1000	1000
'Biomass_Ecoli_core_N(w/GAM)-Nmet2'	0.001393	0.00139346	0.00139346	0	1000
'CO2t'	0.147848	0.149135	0.149052	-1000	1000
'CS'	0.0962573	0.0964015	0.0963745	0	1000
'CYTBD'	0	0	0	0	1000
'D-LACt2'	0	0	0	-1000	1000
'ENO'	0.453853	0.454213	0.454211	-1000	1000
'ETOHt2r'	0	0	0	-1000	1000
'EX_ac(e)'	0	7.21084e-05	0	0	1000
'EX_acald(e)'	0	0	0	0	1000
'EX_akg(e)'	0.00868041	0.0111012	0.0109718	0	1000
'EX_co2(e)'	-0.149135	-0.147848	-0.149052	-1000	1000
'EX_etoh(e)'	0	0	0	0	1000
'EX_for(e)'	0.024	0.024	0.024	0.024	0.024
'EX_fru(e)'	0	0	0	0	1000
'EX_fum(e)'	0	0	0	0	1000
'EX_glc(e)'	-0.23	-0.23	-0.23	-0.23	-0.23
'EX_gln-L(e)'	0	0	0	0	1000
'EX_glu-L(e)'	0.0708699	0.0730331	0.0709787	0	1000
'EX_h2o(e)'	0.209373	0.210249	0.209403	-1000	1000
'EX_h(e)'	0.727371	0.727886	0.727854	-1000	1000
'EX_lac-D(e)'	0	0	0	0	1000
'EX_mal-L(e)'	0	0	0	0	1000
'EX_nh4(e)'	-0.0806289	-0.0784656	-0.078577	-1000	1000
'EX_o2(e)'	0	0	0	0	1000
'EX_pi(e)'	-0.0051261	-0.00512443	-0.0051261	-1000	1000
'EX_pyr(e)'	0.012	0.012	0.012	0.012	0.012
'EX_succ(e)'	0.25	0.25	0.25	0.25	0.25
'FBA'	0.228254	0.228614	0.228614	-1000	1000
'FBP'	0	0	0	0	0
'FORt2'	0	0.000120181	0	0	1000
'FORti'	0.024	0.0241202	0.024	0	1000
'FRD7'	0.236959	0.237114	0.237079	0	1000
'FRUpts2'	0	0	0	0	1000
'FUM'	-0.237114	-0.236959	-0.237079	-1000	1000
'FUMt2_2'	0	0	0	0	1000
'G6PDH2r'	0	0.00108163	0	-1000	1000
'GAPD'	0.455936	0.456297	0.456296	-1000	1000
'GLCpts'	0	0	0	0	0
'GLNS'	0.00035619	0.000386235	0.000356307	0	1000
'GLNabc'	0	0	0	0	1000
'GLUDy'	-0.0802727	-0.0781094	-0.0782207	-1000	1000
'GLUN'	0	3.00451e-05	0	0	1000
'GLUSy'	0	3.00452e-05	0	0	1000
'GLUt2r'	-0.0730331	-0.0708699	-0.0709787	-1000	1000
'GND'	0	0.00108163	0	0	1000
'H2Ot'	-0.210249	-0.209373	-0.209403	-1000	1000
'ICDHyr'	0.0962573	0.0964015	0.0963745	-1000	1000
'ICL'	0	0	0	0	0
'LDH_D'	0	0	0	0	0
'MALS'	0	0	0	0	1000
'MALt2_2'	0	0	0	0	1000
'MDH'	-0.237114	-0.236959	-0.237079	-1000	1000
'ME1'	0	0	0	0	0
'ME2'	0	0	0	0	0
'NADH16'	0.236959	0.237114	0.237079	0	1000
'NADTRHD'	0	0.000103012	0	0	1000
'NH4t'	0.0784656	0.0806289	0.078577	-1000	1000
'O2t'	0	0	0	-1000	1000
'PDH'	0	0	0	0	0
'PFK'	0.228254	0.228614	0.228614	0	1000
'PFL'	0.101478	0.101622	0.101597	0	1000
'PGI'	0.228633	0.229714	0.229714	-1000	1000
'PGK'	-0.456297	-0.455936	-0.456296	-1000	1000
'PGL'	0	0.00108163	0	0	1000
'PGM'	-0.454213	-0.453853	-0.454211	-1000	1000
'PIt2r'	0.00512443	0.0051261	0.0051261	-1000	1000
'PPC'	0.335705	0.335963	0.335944	0	1000
'PPCK'	0	0	0	0	0
'PPS'	0	0	0	0	0
'PTAr'	0	0	0	0	0
'PYK'	0.117424	0.117568	0.117544	0	1000
'PYRt2r'	-0.012	-0.012	-0.012	-1000	1000
'RPE'	-0.00100162	-0.000280205	-0.00100162	-1000	1000
'RPI'	-0.00136183	-0.00100129	-0.00100162	-1000	1000
'SUCCt2_2'	0	4.00602e-05	0	0	1000
'SUCCt3'	0.25	0.25004	0.25	0	1000
'SUCDi'	0	0	0	0	0
'SUCOAS'	-0.0130409	-0.0128863	-0.0129205	-1000	1000
'TALA'	-0.000249289	0.000111334	-0.000249289	-1000	1000
'THD2'	0	0.000144217	0	0	1000
'TKT1'	-0.000249289	0.000111334	-0.000249289	-1000	1000
'TKT2'	-0.000752327	-0.000391539	-0.000752327	-1000	1000
'TPI'	0.228254	0.228614	0.228614	-1000	1000
'FDH'	0	3.79518e-05	0	0	1000
'FHL'	0.077478	0.0776222	0.0775968	0	1000
'EX_h2'	0.077478	0.0776222	0.0775968	0	1000
'Glf'	0.23	0.23	0.23	0	3
'Hexokinase'	0.23	0.23	0.23	0	3
'makeRedoxbalance'	0	0	0	0	0
'POX'	0	7.21084e-05	0	0	1000

## Sheet: MFA_KBM1673
Estimated flux distribution of KBM1673
ReactionName	minFlux	maxFlux	exemplary flux	upper boundary	lower boundary
'ACALD'	0	0	0	0	0
'ACALDt'	0	0	0	-1000	1000
'ACKr'	0	0	0	0	0
'ACONTa'	0.293241	0.293241	0.293241	-1000	1000
'ACONTb'	0.293241	0.293241	0.293241	-1000	1000
'ACt2r'	-1.26508e-07	0	0	-1000	1000
'ADK1'	0	0	0	-1000	1000
'AKGDH'	0	4.65676e-07	0	0	1000
'AKGt2r'	-4.97412e-07	0	0	-1000	1000
'ALCD2x'	0	0	0	0	0
'ATPM'	0	0.112131	0.112129	0	1000
'ATPS4r'	-0.333788	-0.206197	-0.221657	-1000	1000
'Biomass_Ecoli_core_N(w/GAM)-Nmet2'	0.00180336	0.00180348	0.00180339	0	1000
'CO2t'	0.533221	0.533222	0.533222	-1000	1000
'CS'	0.293241	0.293241	0.293241	0	1000
'CYTBD'	0	0	0	0	1000
'D-LACt2'	0	0	0	-1000	1000
'ENO'	1.27251	1.27251	1.27251	-1000	1000
'ETOHt2r'	0	0	0	-1000	1000
'EX_ac(e)'	0	1.26508e-07	0	0	1000
'EX_acald(e)'	0	0	0	0	1000
'EX_akg(e)'	0	4.97412e-07	0	0	1000
'EX_co2(e)'	-0.533222	-0.533221	-0.533222	-1000	1000
'EX_etoh(e)'	0	0	0	0	1000
'EX_for(e)'	0.3	0.3	0.3	0.3	0.3
'EX_fru(e)'	0	0	0	0	1000
'EX_fum(e)'	0	0	0	0	1000
'EX_glc(e)'	-0.64	-0.64	-0.64	-0.64	-0.64
'EX_gln-L(e)'	0	0	0	0	1000
'EX_glu-L(e)'	0.291295	0.291296	0.291296	0	1000
'EX_h2o(e)'	0.541823	0.541824	0.541824	-1000	1000
'EX_h(e)'	2.30945	2.30945	2.30945	-1000	1000
'EX_lac-D(e)'	0	0	0	0	1000
'EX_mal-L(e)'	0	0	0	0	1000
'EX_nh4(e)'	-0.301129	-0.301129	-0.301129	-1000	1000
'EX_o2(e)'	0	0	0	0	1000
'EX_pi(e)'	-0.00663445	-0.00663403	-0.00663415	-1000	1000
'EX_pyr(e)'	0.14	0.14	0.14	0.14	0.14
'EX_succ(e)'	0.53	0.53	0.53	0.53	0.53
'FBA'	0.638206	0.638206	0.638206	-1000	1000
'FBP'	0	0	0	0	0
'FORt2'	0	0.448525	0	0	1000
'FORti'	0.3	0.748525	0.3	0	1000
'FRD7'	0.53	0.53	0.53	0	1000
'FRUpts2'	0	0	0	0	1000
'FUM'	-0.53	-0.53	-0.53	-1000	1000
'FUMt2_2'	0	0	0	0	1000
'G6PDH2r'	0	1.88132e-07	0	-1000	1000
'GAPD'	1.27521	1.27521	1.27521	-1000	1000
'GLCpts'	0	0	0	0	0
'GLNS'	0.00046112	0.112592	0.000461128	0	1000
'GLNabc'	0	0	0	0	1000
'GLUDy'	-0.300668	-0.188537	-0.300668	-1000	1000
'GLUN'	0	0.112131	0	0	1000
'GLUSy'	0	0.112131	0	0	1000
'GLUt2r'	-0.291296	-0.291295	-0.291296	-1000	1000
'GND'	0	1.88132e-07	0	0	1000
'H2Ot'	-0.541824	-0.541823	-0.541824	-1000	1000
'ICDHyr'	0.293241	0.293241	0.293241	-1000	1000
'ICL'	0	0	0	0	0
'LDH_D'	0	0	0	0	0
'MALS'	0	0	0	0	1000
'MALt2_2'	0	0	0	0	1000
'MDH'	-0.657591	-0.53	-0.53	-1000	1000
'ME1'	0	0.112131	0	0	1000
'ME2'	0	0.127591	0	0	1000
'NADH16'	0.53	0.53	0.53	0	1000
'NADTRHD'	0	0.224262	0	0	1000
'NH4t'	0.301129	0.301129	0.301129	-1000	1000
'O2t'	0	0	0	-1000	1000
'PDH'	0	0	0	0	0
'PFK'	0.638206	0.638206	0.638206	0	1000
'PFL'	0.3	0.3	0.3	0	1000
'PGI'	0.63963	0.63963	0.63963	-1000	1000
'PGK'	-1.27521	-1.27521	-1.27521	-1000	1000
'PGL'	0	1.88132e-07	0	0	1000
'PGM'	-1.27251	-1.27251	-1.27251	-1000	1000
'PIt2r'	0.00663403	0.00663445	0.00663415	-1000	1000
'PPC'	0.826463	0.954055	0.826463	0	1000
'PPCK'	0	0	0	0	0
'PPS'	0	0	0	0	0
'PTAr'	0	0	0	0	0
'PYK'	0.317517	0.445109	0.445109	0	1000
'PYRt2r'	-0.14	-0.14	-0.14	-1000	1000
'RPE'	-0.00129634	-0.00129615	-0.00129628	-1000	1000
'RPI'	-0.00129634	-0.00129626	-0.00129628	-1000	1000
'SUCCt2_2'	0	0.149508	0	0	1000
'SUCCt3'	0.53	0.679508	0.53	0	1000
'SUCDi'	0	0	0	0	0
'SUCOAS'	-4.65676e-07	0	0	-1000	1000
'TALA'	-0.000322642	-0.000322562	-0.000322627	-1000	1000
'THD2'	0	0.255183	0.0309212	0	1000
'TKT1'	-0.000322642	-0.000322562	-0.000322627	-1000	1000
'TKT2'	-0.000973698	-0.000973584	-0.000973652	-1000	1000
'TPI'	0.638206	0.638206	0.638206	-1000	1000
'FDH'	0	7.247e-08	0	0	1000
'FHL'	0	8.48291e-08	0	0	1000
'EX_h2'	0	8.48291e-08	0	0	1000
'Glf'	0.64	0.64	0.64	0	3
'Hexokinase'	0.64	0.64	0.64	0	3
'makeRedoxbalance'	-0.190682	-0.190682	-0.190682	-1000	1000
'POX'	0	1.26508e-07	0	0	1000

[truncated: 2 more sheets: MFA_KBM1673_pckA, MFA_KBM1673_ppc]
